# Supplementary material for: Examining non-syndromic autosomal recessive intellectual disability (NS-ARID) genes for an enriched association with intelligence differences
Source: Intelligence. 2016 Jan-Feb;54:80–9. doi: 10.1016/j.intell.2015.11.005 (PMC4725222; doi:10.1016/j.intell.2015.11.005)
Supplement: Table S2 — The estimated effect size, standard error and P-values are shown for the most significant 50 SNPs for fluid ability. SNPs were mapped to genes based on their position in the UCSC hg18 annotation. The order that the cohorts appear in the direction of effect column is ABC, LBC1921, LBC1936, Manchester then Newcastle. A direction of effect of “?” indicates that the SNP failed quality control in that cohort. [file mmc2.xlsx]

## Sheet: Fluid_ability_Top_SNPs
Table S2 The estimated effect size, standard error and P-values are shown for the most significant 50 SNPs for fluid ability. SNPs were mapped to genes based on their position in the UCSC hg18 annotation. The order that the cohorts appear in the direction of effect column is ABC, LBC1921, LBC1936, Manchester then Newcastle. A direction of effect of "?" indicates that the SNP failed quality contro…
Chromosome	Gene	Marker Name	Beta	Standard Error	P Value	Direction
8	C8orf41	rs2676407	-0.1725	0.0503	0.0006107	-----
8	C8orf41	rs2732280	0.1724	0.0505	0.0006489	+++++
8	C8orf41	rs2732310	0.1723	0.0505	0.0006499	+++++
19	GPSN2	rs13343942	-0.0865	0.0258	0.000808	-----
19	GPSN2	rs10415354	-0.0862	0.0258	0.0008385	-----
19	GPSN2	rs7508694	-0.0732	0.0233	0.001702	-----
19	GPSN2	rs10401455	0.0743	0.0237	0.00172	+++++
8	TUSC3	rs2604364	-0.0671	0.0216	0.001916	-----
6	GRIK2	rs1465169	0.0645	0.021	0.002125	--+++
6	GRIK2	rs2579924	-0.0645	0.021	0.002125	++---
19	GPSN2	rs11671501	0.0711	0.0233	0.002283	+++++
12	CRADD	rs3858606	0.0651	0.022	0.003043	+++++
4	PRSS12	rs10016452	0.103	0.0351	0.003344	-++++
8	C8orf41	rs6996562	-0.2167	0.0742	0.003499	-+---
1	RGS7	rs7545872	0.733	0.2532	0.003788	?++??
8	C8orf41	rs7833337	-0.2105	0.0727	0.00379	-+---
1	RGS7	rs12064291	0.7323	0.2532	0.003822	?++??
4	PRSS12	rs6850687	0.0662	0.0229	0.003826	+++++
6	GRIK2	rs2787554	-0.0619	0.0214	0.003878	+----
4	CCNA2	rs6824258	0.0709	0.0246	0.003938	+-+++
6	GRIK2	rs6914311	0.0621	0.0216	0.003973	-++++
6	GRIK2	rs9404105	0.062	0.0216	0.004015	-++++
1	RGS7	rs7548485	0.7296	0.2538	0.004041	?++??
1	RGS7	rs7548577	0.7296	0.2538	0.004041	?++??
1	RGS7	rs7550902	0.7232	0.2536	0.004354	?++??
1	RGS7	rs7556401	-0.7232	0.2536	0.004354	?--??
1	RGS7	rs7548582	0.7225	0.2538	0.004414	?++??
18	ELP2	rs17739652	-0.0778	0.0275	0.004683	+----
6	GRIK2	rs1465168	-0.06	0.0214	0.004947	+----
4	PRSS12	rs1913576	-0.1111	0.0396	0.005006	+----
8	NIBP	rs4736144	0.0723	0.0258	0.005107	--+++
4	CCNA2	rs12650359	0.3757	0.1373	0.006216	-?-++
1	RGS7	rs6429264	-0.0979	0.0358	0.006245	+----
6	GRIK2	rs2749064	-0.115	0.0423	0.006578	-+---
6	GRIK2	rs2749065	-0.115	0.0423	0.006578	-+---
1	RGS7	rs4660071	-0.1044	0.0385	0.00662	+----
10	ENTPD1	rs12775598	0.131	0.0483	0.006686	-++++
8	TUSC3	rs10100797	-0.0568	0.021	0.00685	-----
12	CRADD	rs11832760	0.0682	0.0252	0.006858	-++++
4	PRSS12	rs13101451	0.0934	0.0346	0.006902	+-+++
4	PRSS12	rs13132957	-0.0934	0.0346	0.006902	-+---
4	PRSS12	rs17594782	-0.0934	0.0346	0.006902	-+---
8	TUSC3	rs1346590	0.0566	0.021	0.007062	+++++
4	PRSS12	rs17516512	0.0931	0.0346	0.007079	+-+++
4	PRSS12	rs17516526	0.0931	0.0346	0.007079	+-+++
8	C8orf41	rs7825126	-0.1886	0.0702	0.007192	-+---
8	C8orf41	rs6468170	0.1851	0.0694	0.00769	+-+++
8	C8orf41	rs16881055	-0.1868	0.0701	0.007701	-+---
8	C8orf41	rs13439524	0.1846	0.0693	0.007729	+-+++
8	C8orf41	rs10111551	0.1846	0.0694	0.007822	+-+++
