# Supplementary material for: Examining non-syndromic autosomal recessive intellectual disability (NS-ARID) genes for an enriched association with intelligence differences
Source: Intelligence. 2016 Jan-Feb;54:80–9. doi: 10.1016/j.intell.2015.11.005 (PMC4725222; doi:10.1016/j.intell.2015.11.005)
Supplement: Table S3 — The estimated effect size, standard error and P-values are shown for the most significant 50 SNPs for crystallised ability. SNPs were mapped to genes based on their position in the UCSC hg18 annotation. The order that the cohorts appear in the direction of effect column is ABC, LBC1921, LBC1936, Manchester then Newcastle. [file mmc3.xlsx]

## Sheet: Crys_ability_Top_SNPs
Table S3 The estimated effect size, standard error and P-values are shown for the most significant 50 SNPs for crystallised ability. SNPs were mapped to genes based on their position in the UCSC hg18 annotation. The order that the cohorts appear in the direction of effect column is ABC, LBC1921, LBC1936, Manchester then Newcastle.
Chromosome	Gene	Marker Name	Beta	Standard Error	P Value	Direction
12	CRADD	rs267422	0.3401	0.0979	0.0005117	+++++
19	GPSN2	rs6511944	-0.0737	0.0232	0.001504	----+
1	RGS7	rs12027459	-0.4747	0.1504	0.001593	-----
1	RGS7	rs10926475	0.4664	0.1504	0.001929	+++++
6	GRIK2	rs2579931	0.1169	0.0378	0.001962	+++++
1	ST3GAL3	rs586339	0.0806	0.0263	0.002161	++-++
1	ST3GAL3	rs2906457	-0.0804	0.0264	0.002285	--+--
18	ELP2	rs17739785	-0.1708	0.0563	0.002414	-----
1	ST3GAL3	rs6665014	-0.085	0.0283	0.002657	--+--
1	ST3GAL3	rs607062	-0.0794	0.0264	0.002659	--+--
6	GRIK2	rs2852515	-0.1141	0.038	0.002688	-----
6	GRIK2	rs1856307	-0.1149	0.0384	0.002751	-----
8	NIBP	rs6999767	0.0736	0.0249	0.003173	-++++
1	ST3GAL3	rs803675	0.0837	0.0284	0.003174	++-++
1	ST3GAL3	rs803679	0.0837	0.0284	0.003174	++-++
1	ST3GAL3	rs2527776	0.0777	0.0265	0.003422	++-++
18	ELP2	rs16967529	-0.1617	0.0557	0.003707	-----
18	ELP2	rs16967532	-0.1617	0.0557	0.003707	-----
1	ST3GAL3	rs4660261	0.0751	0.0259	0.003722	++-++
18	ELP2	rs8095718	0.1615	0.0557	0.003757	+++++
1	ST3GAL3	rs2906458	0.0778	0.027	0.003916	++-++
18	ELP2	rs8096011	0.1607	0.0557	0.003923	+++++
1	ST3GAL3	rs6429638	-0.0742	0.0257	0.003969	--+--
1	ST3GAL3	rs4660260	-0.073	0.0254	0.003973	--+--
12	CRADD	rs12825691	0.0735	0.0256	0.00406	-++++
12	CRADD	rs11107212	0.1892	0.0659	0.00411	+-+++
12	CRADD	rs11107211	0.1892	0.0659	0.004112	+-+++
18	ELP2	rs16967566	-0.161	0.0561	0.004132	-----
18	ELP2	rs16967548	0.1597	0.0557	0.004163	+++++
18	ELP2	rs3744900	0.1597	0.0557	0.004163	+++++
18	ELP2	rs3826605	-0.1597	0.0557	0.004163	-----
18	ELP2	rs623053	-0.1597	0.0557	0.004163	-----
18	ELP2	rs678560	-0.1605	0.0561	0.004251	-----
1	ST3GAL3	rs2485996	0.077	0.027	0.004284	++-++
1	ST3GAL3	rs3791041	-0.0733	0.0257	0.004414	--+--
1	ST3GAL3	rs304303	-0.0725	0.0255	0.004431	--+--
15	SCAPER	rs2469249	0.0726	0.0256	0.00456	+++++
1	ST3GAL3	rs10890273	0.0721	0.0255	0.004618	++-++
1	ST3GAL3	rs803680	0.0767	0.0273	0.004936	++-++
8	NIBP	rs7839705	0.0673	0.024	0.00499	-++++
1	ST3GAL3	rs6697354	-0.0724	0.0258	0.004993	--+--
3	CRBN	rs11922616	-0.0705	0.0252	0.005056	-----
1	ST3GAL3	rs3791036	-0.0715	0.0256	0.005211	--+--
1	ST3GAL3	rs3011217	-0.0727	0.0261	0.005395	--+--
12	CRADD	rs7132750	-0.0787	0.0283	0.005407	-----
6	GRIK2	rs17090750	-0.0982	0.0359	0.006195	-----
1	ST3GAL3	rs3011220	-0.0713	0.0262	0.006603	--+--
8	TUSC3	rs17577118	0.0651	0.024	0.006627	+++++
1	ST3GAL3	rs2040950	0.0718	0.0268	0.007309	++-++
1	ST3GAL3	rs3011224	0.0718	0.0268	0.007309	++-++
