# Supplementary material for: Examining non-syndromic autosomal recessive intellectual disability (NS-ARID) genes for an enriched association with intelligence differences
Source: Intelligence. 2016 Jan-Feb;54:80–9. doi: 10.1016/j.intell.2015.11.005 (PMC4725222; doi:10.1016/j.intell.2015.11.005)
Supplement: Table S4 — The estimated effect size, standard error and P-values are shown for the most significant 50 SNPs for General ability. SNPs were mapped to genes based on their position in the UCSC hg18 annotation. The order that the cohorts appear in the direction of effect column is ABC, LBC1921, LBC1936, Manchester then Newcastle. A direction of effect of “?” indicates that the SNP failed quality control in that cohort. [file mmc4.xlsx]

## Sheet: General_ability_Top_SNPs
Table S4 The estimated effect size, standard error and P-values are shown for the most significant 50 SNPs for General ability. SNPs were mapped to genes based on their position in the UCSC hg18 annotation. The order that the cohorts appear in the direction of effect column is ABC, LBC1921, LBC1936, Manchester then Newcastle. A direction of effect of "?" indicates that the SNP failed quality cont…
Chromosome	Gene	Marker Name	Beta	Standard Error	P Value	Direction
8	C8orf41	rs2676407	-0.1654	0.0499	0.0009196	-----
15	SCAPER	rs2469249	0.0774	0.0235	0.001013	++++-
4	CCNA2	rs12650359	0.4423	0.1346	0.001015	-?-++
8	C8orf41	rs2732280	0.1641	0.0501	0.001065	+++++
8	C8orf41	rs2732310	0.164	0.0501	0.001071	+++++
8	TUSC3	rs2604364	-0.0682	0.0214	0.001461	-----
12	CRADD	rs11832760	0.0782	0.025	0.001782	-++++
6	GRIK2	rs2749065	-0.1301	0.0417	0.001801	-+---
10	ENTPD1	rs12775598	0.1499	0.0483	0.001887	-++++
6	GRIK2	rs2749064	-0.1296	0.0418	0.001926	-+---
19	GPSN2	rs6511944	-0.0609	0.0211	0.003988	----+
8	NIBP	rs7823724	-0.2965	0.1031	0.004031	-----
8	NIBP	rs6993512	0.2966	0.1033	0.004096	+++++
4	CCNA2	rs6824258	0.0693	0.0243	0.00427	+-+++
15	SCAPER	rs2454454	-0.062	0.022	0.004906	----+
15	SCAPER	rs2461871	-0.0619	0.022	0.004962	----+
19	GPSN2	rs7508694	-0.065	0.0231	0.004974	-----
15	SCAPER	rs2436994	0.0616	0.022	0.005178	++++-
15	SCAPER	rs2461870	-0.0616	0.022	0.005178	----+
19	GPSN2	rs10401455	0.0648	0.0234	0.005522	++++0
15	SCAPER	rs11072598	-0.0613	0.0223	0.006065	----+
15	SCAPER	rs283789	-0.0613	0.0223	0.006065	----+
15	SCAPER	rs437131	-0.0613	0.0223	0.006065	----+
1	RGS7	rs7545872	0.6934	0.2532	0.006167	?++??
19	GPSN2	rs13343942	-0.0701	0.0256	0.006231	----+
15	SCAPER	rs2454450	0.0611	0.0223	0.006246	++++-
15	SCAPER	rs11857327	0.061	0.0223	0.006304	++++-
15	SCAPER	rs11072597	0.061	0.0223	0.006304	++++-
15	SCAPER	rs2459361	0.061	0.0223	0.006316	++++-
1	RGS7	rs12064291	0.6927	0.2538	0.006343	?++??
15	SCAPER	rs11635463	0.0609	0.0223	0.006391	++++-
1	RGS7	rs7548485	0.6916	0.2538	0.006429	?++??
1	RGS7	rs7548577	0.6913	0.2538	0.006452	?++??
8	C8orf41	rs7833337	-0.1963	0.0721	0.006463	-+---
1	RGS7	rs7556401	-0.688	0.2538	0.006706	?--??
8	TUSC3	rs189525	-0.0578	0.0213	0.006726	-----
1	RGS7	rs7550902	0.687	0.2538	0.006786	?++??
1	RGS7	rs7548582	0.6866	0.2538	0.006822	?++??
19	GPSN2	rs10415354	-0.0692	0.0256	0.006914	----+
8	NIBP	rs7839705	0.0583	0.0217	0.00722	-++++
15	SCAPER	rs2957614	-0.06	0.0223	0.007263	----+
8	C8orf41	rs6996562	-0.1979	0.0737	0.007276	-+---
15	SCAPER	rs4886805	0.0598	0.0223	0.007481	++++-
1	ST3GAL3	rs12760274	-0.0601	0.0225	0.007545	-----
15	SCAPER	rs1607015	0.0607	0.0227	0.007545	++++-
15	SCAPER	rs12909656	-0.0601	0.0225	0.007567	----+
15	SCAPER	rs12906143	0.0596	0.0223	0.007673	++++-
15	SCAPER	rs4886495	-0.0595	0.0223	0.007769	----+
15	SCAPER	rs1607017	0.0593	0.0223	0.007917	++++-
15	SCAPER	rs3765115	-0.0593	0.0223	0.007943	----+
